# Supplementary material for: Response Mechanism of Polymeric Liquid Junction-Free Reference Electrodes Based on Organic Electrolytes
Source: Membranes (Basel). 2023 Jan 16;13(1):118. doi: 10.3390/membranes13010118 (PMC9864460; doi:10.3390/membranes13010118)
Supplement: Supplementary file 1 [file membranes-13-00118-s001.zip]

Archive with 1 entries (1 files):
- membranes-2152458-supplementary.pdf
